# Supplementary material for: Measurable residual disease, FLT3‐ITD mutation, and disease status have independent prognostic influence on outcome of allogeneic stem cell transplantation in NPM1‐mutated acute myeloid leukemia
Source: Cancer Med. 2022 Jan 20;11(4):1068–80. doi: 10.1002/cam4.4218 (PMC8855908; doi:10.1002/cam4.4218)
Supplement: Supplementary file 1 — Table S1 [file CAM4-11-1068-s006.xlsx]

## Sheet: Sheet1
	MRD Method	No. of centers	No. of patients
	PCR only	17	118
	FACS only	5	14
	PCR+FACS	27	185
	PCR+NGS	3	27
	PCR+NGS+FACS	13	196
	Supplementary Table 1: MRD Methods. MRD: Minimal/measurable residual disease; PCR: Polymerase chain reaction; FACS: Fluorescence-activated cell sorting; NGS: Next generation sequencing
