# Supplementary material for: Measurable residual disease, FLT3‐ITD mutation, and disease status have independent prognostic influence on outcome of allogeneic stem cell transplantation in NPM1‐mutated acute myeloid leukemia
Source: Cancer Med. 2022 Jan 20;11(4):1068–80. doi: 10.1002/cam4.4218 (PMC8855908; doi:10.1002/cam4.4218)
Supplement: Supplementary file 2 — Table S2 [file CAM4-11-1068-s004.xlsx]

## Sheet: Sheet1
	MRD cut-off used	PCR	FACS	NGS
	10^-2			19
	10^ -3	18	131	126
	10^-4	120	152	2
	10^-5	139	67	3
	10^-6	31	10	11
	Depending on markers	52	10	10
	missing	66	25	52
	Supplementary Table 2: Patient distribution according to MRD cut-off. MRD: Minimal/measurable residual disease; PCR: Polymerase chain reaction; FACS: Fluorescence-activated cell sorting; NGS: Next generation sequencing
