# Supplementary material for: Measurable residual disease, FLT3‐ITD mutation, and disease status have independent prognostic influence on outcome of allogeneic stem cell transplantation in NPM1‐mutated acute myeloid leukemia
Source: Cancer Med. 2022 Jan 20;11(4):1068–80. doi: 10.1002/cam4.4218 (PMC8855908; doi:10.1002/cam4.4218)
Supplement: Supplementary file 3 — Table S3 [file CAM4-11-1068-s002.xlsx]

## Sheet: Sheet1
	Cause of death	CR1 (n=347)	CR2 (n=111)	Population (n=458)
	Cardiac toxicity	3 (0.9%)	1 (1%)	4 (0.9%)
	Hemorrhage	4 (1.2%)	1 (1%)	5 (1.2%)
	VOD	6 (1.9%)	2 (2%)	8 (1.9%)
	Infection	69 (21.3%)	16 (16.2%)	85 (20.1%)
	IP	8 (2.5%)	5 (5.1%)	13 (3.1%)
	GVHD	71 (21.9%)	20 (20.2%)	91 (21.5%)
	Underlying disease	131 (40.4%)	45 (45.5%)	176 (41.6%)
	Lymphoproliferative disorder	4 (1.2%)	0 (0%)	4 (0.9%)
	Other secondary malignancy	4 (1.2%)	3 (3%)	7 (1.7%)
	MOF	16 (4.9%)	4 (4%)	20 (4.7%)
	Other transplant-related cause	8 (2.5%)	2 (2%)	10 (2.4%)
	missing	23	12	35
	Supplementary Table 3: Causes of death. CR: Complete remission; VOD: Veno-occlusive disease; IP: Interstitial pneumonitis; GVHD: Graft-versus-host disease; MOF: Multi-organ failure
