# Supplementary material for: Measurable residual disease, FLT3‐ITD mutation, and disease status have independent prognostic influence on outcome of allogeneic stem cell transplantation in NPM1‐mutated acute myeloid leukemia
Source: Cancer Med. 2022 Jan 20;11(4):1068–80. doi: 10.1002/cam4.4218 (PMC8855908; doi:10.1002/cam4.4218)
Supplement: Supplementary file 4 — Table S4 [file CAM4-11-1068-s003.xlsx]

## Sheet: Sheet1
			2-year
			Relapse	NRM	LFS	OS	GRFS
	Disease status at transplant	CR1	25.2%[22.5-27.9]	14.2%[12.2-16.5]	60.6%[57.4-63.6]	68.4%[65.3-71.3]	48.9%[45.8-52]
		CR2	30.4%[24.9-36]	17.1%[12.9-21.9]	52.5%[46.1-58.5]	64.2%[57.9-69.8]	40.7%[34.5-46.8]
		P value	0.14	0.3	0.044	0.11	0.07
	Donor	MSD	28.1%[23.8-32.6]	8.6%[6.1-11.6]	63.3%[58.3-67.8]	74.5%[69.8-78.6]	46.4%[41.4-51.3]
		UD	26.3%[23.1-29.5]	16.8%[14.2-19.6]	56.9%[53.2-60.5]	64.4%[60.7-67.9]	46.9%[43.1-50.5]
		Hapoidentical	21.8%[15.1-29.3]	22.6%[16-29.9]	55.6%[46.5-63.8]	63.6%[54.6-71.3]	51.5%[42.7-59.7]
		P value	0.14	0.001	0.2	0.004	0.72
	Patient age	age < median	26.6%[23.2-30]	9.8%[7.7-12.2]	63.6%[59.7-67.2]	74%[70.4-77.3]	50.2%[46.2-54]
		age > median	26%[22.6-29.5]	20.3%[17.2-23.5]	53.7%[49.6-57.7]	60.6%[56.5-64.5]	44%[40-48]
		P value	0.94	0.001	0.001	0.001	0.03
	Year of transplant	Year < median	25.7%[22.2-29.4]	14.3%[11.5-17.3]	60%[55.8-64]	68.4%[64.3-72.1]	48.2%[44-52.3]
		Year > median	26.7%[23.4-30.2]	15.5%[12.9-18.3]	57.7%[53.8-61.5]	66.9%[63.1-70.5]	46.4%[42.4-50.3]
		P value	0.45	0.58	0.32	0.44	0.24
	FLT3	FLT3wt	23.6%[19.3-28.1]	15.1%[11.7-19]	61.3%[55.9-66.2]	71.9%[66.8-76.3]	48.1%[42.7-53.2]
		FLT3-ITD	27.5%[24.6-30.5]	14.7%[12.5-17.1]	57.7%[54.4-60.9]	65.6%[62.3-68.7]	46.8%[43.4-50]
		P value	0.036	0.85	0.036	0.023	0.14
	MRD at transplant	MRD neg	21%[18.2-23.9]	15%[12.7-17.6]	64%[60.5-67.3]	71%[67.6-74.1]	51.8%[48.2-55.2]
		MRD pos	35%[30.7-39.3]	14.6%[11.6-17.9]	50.4%[45.7-55]	61.9%[57.2-66.2]	39.8%[35.2-44.3]
		P value	0.001	0.98	0.001	0.001	0.001
	Karnofsky score	<90	31%[25.5-36.6]	19.5%[15.1-24.3]	49.5%[43.3-55.4]	60.5%[54.3-66.2]	40.1%[34.1-46]
		≥90	25.3%[22.6-28.2]	13.3%[11.2-15.6]	61.3%[58-64.4]	69.7%[66.5-72.6]	48.9%[45.6-52.1]
		P value	0.057	0.002	0.001	0.001	0.001
	Source of stem cells	BM	21.6%[16-27.8]	14%[9.4-19.4]	64.4%[57-70.9]	71.1%[63.9-77.2]	55%[47.5-61.9]
		PB	27.1%[24.5-29.8]	15%[13-17.2]	57.9%[54.8-60.8]	66.8%[63.8-69.7]	45.9%[42.8-48.9]
		P value	0.24	0.72	0.19	0.25	0.016
	Conditioning	MAC	26.2%[22.8-29.7]	11.5%[9.2-14.1]	62.3%[58.3-66]	73.1%[69.4-76.5]	49.3%[45.3-53.1]
		RIC	26.4%[23-29.9]	18.2%[15.3-21.4]	55.4%[51.3-59.3]	62%[58-65.8]	45.1%[41.1-49]
		P value	0.79	0.002	0.015	0.001	0.09
	Patient sex	Male	26.1%[22.6-29.8]	13.2%[10.5-16.1]	60.7%[56.5-64.6]	66.8%[62.6-70.6]	48.1%[43.9-52.1]
		Female	26.4%[23.1-29.8]	16.2%[13.6-19.1]	57.4%[53.5-61]	68.3%[64.6-71.7]	46.7%[42.8-50.5]
		P value	0.69	0.21	0.49	0.58	0.61
	Donor sex	Male	27.5%[24.5-30.6]	13.8%[11.6-16.2]	58.7%[55.2-62]	66.9%[63.4-70]	48.8%[45.3-52.2]
		Female	23.9%[20-28]	16.9%[13.5-20.6]	59.2%[54.4-63.8]	68.7%[64-73]	44.3%[39.5-49.1]
		P value	0.11	0.15	0.69	0.41	0.32
	Female to male allograft	No female to male	26.6%[24-29.3]	14.6%[12.6-16.7]	58.8%[55.8-61.7]	67.9%[64.9-70.6]	48%[44.9-50.9]
		Female to male	24.3%[18-31]	16.7%[11.4-22.9]	59%[51-66.2]	65.4%[57.2-72.4]	43.1%[35.4-50.6]
		P value	0.56	0.44	0.99	0.68	0.17
	Patient CMV	Negative	28.9%[24.6-33.2]	12.5%[9.7-15.7]	58.6%[53.8-63.1]	69.8%[65.2-73.9]	47.7%[42.8-52.3]
		Positive	24.8%[21.9-27.8]	16.1%[13.7-18.8]	59.1%[55.5-62.4]	66.2%[62.7-69.5]	47%[43.5-50.5]
		P value	0.15	0.11	0.85	0.64	0.89
	Donor CMV	Negative	26.3%[22.9-29.9]	16.4%[13.6-19.4]	57.3%[53.2-61.1]	65.8%[61.9-69.5]	47.8%[43.7-51.7]
		Positive	26.3%[22.9-29.8]	13.4%[10.9-16.2]	60.3%[56.3-64]	69%[65.1-72.6]	46.3%[42.3-50.2]
		P value	0.99	0.13	0.27	0.056	0.58
	In vivo T-cell depletion	no in vivo TCD	24.8%[21.1-28.7]	12.2%[9.5-15.2]	63%[58.5-67.1]	71.4%[67.1-75.3]	45.6%[41-50.1]
		in vivo TCD	27.4%[24.2-30.6]	16.3%[13.8-19]	56.3%[52.6-59.8]	65.1%[61.5-68.5]	48%[44.4-51.5]
		P value	0.4	0.15	0.09	0.024	0.18
	Supplementary Table 4: Univariate analysis of post-transplantation outcomes. NRM: Non-relapse mortality; LFS: Leukemia-free survival; OS: Overall survival; GRFS: GVHD-free, relapse-free survival; CR: Complete remission; MSD: Matched sibling donor; UD: Unrelated donor; FLT3wt: FLT3 wild type; MRD: Minimal/measurable residual disease; BM: Bone marrow; PB: Peripheral blood; MAC: Myeloabltaive condit…
