# Supplementary material for: Measurable residual disease, FLT3‐ITD mutation, and disease status have independent prognostic influence on outcome of allogeneic stem cell transplantation in NPM1‐mutated acute myeloid leukemia
Source: Cancer Med. 2022 Jan 20;11(4):1068–80. doi: 10.1002/cam4.4218 (PMC8855908; doi:10.1002/cam4.4218)
Supplement: Supplementary file 5 — Table S5 [file CAM4-11-1068-s007.xlsx]

## Sheet: Sheet1
			180+days		2-year
			Acute GVHD II-IV	Acute GVHD III-IV	Chronic GVHD	Ext. chronic GVHD
	Disease status at transplant	CR1	26.2%[23.7-28.7]	8.3%[6.8-9.9]	34.5%[31.5-37.6]	13.7%[11.6-16]
		CR2	26.1%[21.5-31]	9.4%[6.5-12.8]	38.4%[32.4-44.3]	14.3%[10.1-19.2]
		P value	0.95	0.55	0.44	0.85
	Donor	MSD	24%[20.2-27.9]	7.3%[5.2-10]	40.8%[35.9-45.7]	18.5%[14.8-22.6]
		UD	27%[24.1-30]	8.7%[6.9-10.7]	32.3%[28.9-35.8]	11.9%[9.6-14.5]
		Haploidentical	27.9%[21.5-34.7]	10.8%[6.8-15.9]	35.6%[27.2-44.1]	9.1%[4.9-14.9]
		P value	0.38	0.34	0.024	0.001
	Patient age	age < median	28.4%[25.2-31.6]	9%[7.1-11.2]	35.8%[32.1-39.6]	13.4%[10.8-16.2]
		age > median	24%[20.9-27.1]	8%[6.2-10.1]	34.9%[31-38.8]	14.2%[11.5-17.2]
		P value	0.035	0.48	0.76	0.99
	Year of transplant	Year < median	25.3%[21.7-28.9]	7%[5.1-9.3]	39.4%[35.2-43.5]	13.8%[11.1-16.9]
		Year > median	26.8%[24-29.6]	9.5%[7.7-11.4]	31.9%[28.3-35.5]	13.7%[11.1-16.5]
		P value	0.67	0.12	0.01	0.78
	FLT3	FLT3wt	23%[19.2-27]	7.5%[5.3-10.2]	38.8%[33.7-43.9]	16.8%[13.1-21]
		FLT3-ITD	27.6%[24.9-30.3]	9%[7.3-10.8]	33.8%[30.7-37]	12.4%[10.3-14.7]
		P value	0.07	0.31	0.12	0.07
	MRD at transplant	MRD neg	25.3%[22.5-28.1]	7.8%[6.2-9.7]	36.4%[32.9-39.8]	13.8%[11.4-16.4]
		MRD pos	27.6%[24-31.2]	9.6%[7.4-12.1]	34.2%[29.7-38.6]	13.8%[10.8-17.2]
		P value	0.32	0.24	0.31	0.83
	Karnofsky score	<90	24.2%[19.6-29]	10.7%[7.6-14.4]	33.5%[27.7-39.3]	12.9%[9.1-17.4]
		≥90	26.4%[23.8-29]	7.8%[6.3-9.5]	35.2%[32.1-38.4]	13.8%[11.6-16.2]
		P value	0.35	0.11	0.41	0.83
	Source of stem cells	BM	30.6%[24.3-37.2]	6.1%[3.3-10.1]	30%[23.4-37]	9.7%[5.9-14.7]
		PB	25.5%[23.2-27.9]	8.9%[7.4-10.5]	36.3%[33.3-39.3]	14.5%[12.4-16.7]
		P value	0.08	0.2	0.09	0.027
	Conditioning	MAC	27.9%[24.8-31.2]	8%[6.2-10.1]	36%[32.2-39.9]	13.5%[10.9-16.4]
		RIC	24.4%[21.4-27.6]	9%[7.1-11.2]	34.7%[30.9-38.6]	14%[11.3-16.9]
		P value	0.1	0.44	0.38	0.8
	Patient sex	Male	27.6%[24.3-30.9]	9.8%[7.7-12.1]	36.3%[32.3-40.4]	13.4%[10.7-16.4]
		Female	25%[22-28]	7.3%[5.7-9.3]	34.6%[30.9-38.2]	13.9%[11.3-16.7]
		P value	0.28	0.09	0.6	0.96
	Donor sex	Male	25%[22.3-27.7]	8.8%[7.1-10.6]	33.5%[30.2-36.8]	11.8%[9.6-14.2]
		Female	28.8%[25-32.8]	8.2%[6-10.7]	39%[34.2-43.6]	17.4%[13.9-21.3]
		P value	0.12	0.71	0.06	0.005
	Female to male allograft	No female to male	25.3%[22.9-27.7]	8.2%[6.7-9.7]	34.7%[31.8-37.6]	13%[11-15.1]
		Female to male	32.5%[26.1-39.2]	10.6%[6.8-15.4]	39.7%[31.9-47.4]	17.9%[12.3-24.4]
		P value	0.027	0.23	0.4	0.07
	Patient CMV serostatus	Negative	24.8%[21.2-28.6]	8.1%[6-10.7]	34%[29.5-38.5]	12.1%[9.2-15.4]
		Positive	26.8%[24-29.6]	8.6%[7-10.5]	36.3%[32.9-39.7]	14.8%[12.4-17.5]
		P value	0.46	0.75	0.35	0.2
	Donor CMV serostatus	Negative	26.7%[23.5-30]	8.7%[6.8-10.9]	32.3%[28.6-36.1]	11.8%[9.3-14.6]
		Positive	26%[22.9-29.2]	8.3%[6.5-10.4]	38.3%[34.4-42.2]	15.9%[13-18.9]
		P value	0.77	0.83	0.016	0.032
	In vivo T-cell depletion	no in vivo TCD	29.3%[25.7-33.1]	10.1%[7.8-12.7]	44.2%[39.6-48.8]	19.4%[15.8-23.2]
		in vivo TCD	24.3%[21.5-27.1]	7.6%[6-9.4]	29.7%[26.5-33]	10.3%[8.3-12.6]
		P value	0.034	0.1	0.001	0.001
	Supplementary Table 5: Univariate analysis of GVHD outcome. CR: Complete remission; GVHD: Graft-versus-host disease; MSD: Matched sibling donor; UD: Unrelated donor; FLT3wt: FLT3 wild type; MRD: Minimal/measurable residual disease; BM: Bone marrow; PB: Peripheral blood; MAC: Myeloablative conditioning; RIC: Reduced intensity conditioning; CMV: Cytomegalovirus
