# Supplementary material for: Measurable residual disease, FLT3‐ITD mutation, and disease status have independent prognostic influence on outcome of allogeneic stem cell transplantation in NPM1‐mutated acute myeloid leukemia
Source: Cancer Med. 2022 Jan 20;11(4):1068–80. doi: 10.1002/cam4.4218 (PMC8855908; doi:10.1002/cam4.4218)
Supplement: Supplementary file 6 — Table S6 [file CAM4-11-1068-s005.xlsx]

## Sheet: Sheet1
			180+ days		2-year
			Acute GVHD II-IV	Acute GVHD III-IV	Chronic GVHD	Ext. chronic GVHD	Relapse	NRM	LFS	OS	GRFS
	Patients in CR1	FLT3wt	23%[17.9-28.4]	8.1%[5.1-11.9]	35.2%[28.4-42.1]	17.1%[12.1-22.7]	19%[13.8-24.9]	14.9%[10.4-20.2]	66.1%[58.9-72.3]	75.2%[68.5-80.7]	51.9%[44.7-58.7]
		FLT3-ITD	27.1%[24.2-30]	8.3%[6.7-10.2]	34.3%[30.9-37.7]	12.8%[10.5-15.3]	26.8%[23.7-29.9]	14.1%[11.8-16.6]	59.1%[55.6-62.5]	66.6%[63.1-69.9]	48.1%[44.6-51.6]
		P value	0.17	0.84	0.69	0.16	0.01	0.97	0.019	0.032	0.14
		MRD neg	25.1%[22-28.3]	7.4%[5.6-9.4]	35.5%[31.8-39.4]	13.8%[11.2-16.7]	20.1%[17-23.3]	14.8%[12.2-17.7]	65.1%[61.2-68.7]	72.2%[68.4-75.6]	52.9%[48.9-56.8]
		MRD pos	28%[23.9-32.3]	9.7%[7.2-12.7]	33.2%[28.1-38.3]	13.5%[10.1-17.4]	34%[29.1-38.9]	13.3%[10-17]	52.7%[47.3-57.8]	61.6%[56.2-66.6]	42.1%[36.8-47.2]
		P value	0.24	0.18	0.32	0.8	0.001	0.58	0.001	0.001	0.001
	Patients in CR2	FLT3wt	23.1%[17.6-29]	6.8%[3.9-10.8]	43%[35.2-50.4]	16.8%[11.3-23.2]	28.7%[21.9-35.8]	15.7%[10.6-21.8]	55.6%[47.4-63.1]	67.6%[59.4-74.4]	43.5%[35.5-51.2]
		FLT3-ITD	31.2%[23.3-39.5]	13.7%[8.3-20.3]	29.7%[20.7-39.3]	9.6%[4.3-17.6]	33.6%[24.3-43.1]	20%[12.8-28.2]	46.4%[36.1-56.1]	57.7%[47.3-66.7]	35.4%[25.7-45.3]
		P value	0.15	0.035	0.06	0.1	0.14	0.29	0.025	0.018	0.023
		MRD neg	25.9%[19.8-32.5]	9.5%[5.7-14.3]	39.8%[31.8-47.8]	13.6%[8.3-20.2]	24.6%[18.1-31.7]	16%[10.6-22.4]	59.4%[51-66.8]	66%[57.4-73.2]	46.9%[38.5-54.7]
		MRD pos	26.4%[19.6-33.6]	9.2%[5.3-14.5]	37.5%[28.3-46.7]	15.3%[9-23.1]	37.9%[28.7-47]	18.7%[12.1-26.3]	43.5%[33.7-52.9]	62.2%[52.6-70.4]	32.2%[23-41.7]
		P value	0.95	0.96	0.66	0.92	0.037	0.46	0.014	0.22	0.06
	Supplementary Table 6: Univariate analysis of outcome stratified by disease status. GVHD: Graft-versus-host disease; NRM: Non-relapse mortality; LFS: Leukemia-free survival; OS: Overall survival; GRFS: GVHD-free, relapse-free survival; CR: Complete remission; FLT3wt: FLT3 wild type; MRD: Minimal/measurable residual disease.
