# Supplementary material for: Measurable residual disease, FLT3‐ITD mutation, and disease status have independent prognostic influence on outcome of allogeneic stem cell transplantation in NPM1‐mutated acute myeloid leukemia
Source: Cancer Med. 2022 Jan 20;11(4):1068–80. doi: 10.1002/cam4.4218 (PMC8855908; doi:10.1002/cam4.4218)
Supplement: Supplementary file 7 — Table S7 [file CAM4-11-1068-s001.xlsx]

## Sheet: Sheet1
			180+days		2-year
			Acute GVHD II-IV	Acute GVHD III-IV	Chronic GVHD	Ext. chronic GVHD	Relapse	NRM	LFS	OS	GRFS
	FLT3-wt	MRD neg (238)	26.7%[21.1-32.6]	8.9%[5.7-13.2]	41.9%[34.6-49]	19.2%[13.7-25.5]	17.7%[12.4-23.6]	15.3%[10.5-20.9]	67.1%[59.6-73.5]	73.3%[65.9-79.4]	51.7%[44.1-58.8]
		MRD pos (244)	19.4%[14.6-24.8]	6.1%[3.5-9.7]	36.2%[29-43.5]	14.5%[9.8-20.1]	29.6%[23-36.6]	15.1%[10.3-20.7]	55.3%[47.4-62.5]	70.6%[63.4-76.7]	44.3%[36.7-51.6]
		P value	0.058	0.24	0.16	0.14	0.001	0.89	0.003	0.1	0.08
	FLT3-ITD	MRD neg (718)	24.8%[21.6-28.1]	7.4%[5.6-9.6]	34.6%[30.7-38.5]	12%[9.5-14.9]	22%[18.8-25.5]	15%[12.3-17.9]	63%[59-66.8]	70.3%[66.3-73.8]	51.7%[47.6-55.7]
		MRD pos (372)	32.8%[28-37.6]	11.8%[8.7-15.4]	32.8%[27.3-38.5]	13.3%[9.5-17.8]	38.7%[33-44.3]	14.4%[10.7-18.7]	46.9%[41-52.7]	55.8%[49.6-61.5]	36.7%[31-42.3]
		P value	0.005	0.02	0.56	0.3	0.001	0.97	0.001	0.001	0.001
	Supplementary Table 7: Univariate analysis stratified by FLT3 mutation status. GVHD: Graft-versus-host disease; NRM: Non-relapse mortality; LFS: Leukemia-free survival; OS: Overall survival; GRFS: GVHD-free, relapse-free survival; FLT3wt: FLT3 wild type; MRD: Minimal/measurable residual disease.
