# Supplementary material for: Measurable residual disease, FLT3‐ITD mutation, and disease status have independent prognostic influence on outcome of allogeneic stem cell transplantation in NPM1‐mutated acute myeloid leukemia
Source: Cancer Med. 2022 Jan 20;11(4):1068–80. doi: 10.1002/cam4.4218 (PMC8855908; doi:10.1002/cam4.4218)
Supplement: Supplementary file 8 — Appendix [file CAM4-11-1068-s008.xlsx]

## Sheet: Sheet1
	233 Besancon [H Jean Minjoz]
	515 Helsinki [Univ Central H]
	624 Toulouse [H Purpan]
	207 Paris [St Louis]
	277 Lille [H Claude Huriez]
	666 Villejuif [Gustave Roussy]
	614 Hamburg [Univ H]
	601 Manchester [Royal Infirmary]
	546 Groningen [Univ H]
	234 Brussels [St. Luc]
	297 Frankfurt am Main [Goethe-Univ]
	775 Paris [St Antoine]
	676 Vandoeuvre_Les_Nancy [Hosp]
	718 Pilsen [Charles Univ H]
	230 Marseille [Paoli Calmettes]
	259 Essen [Univ H]
	671 Lyon [H E Herriot]
	250 Saint_Etienne [St Etienne]
	267 Pessac [H Haut-Leveque]
	270 Grenoble [H A Michallon]
	786 Mainz [Johannes-Gutenberg]
	810 Freiburg [University]
	202 Basel [202]
	658 Bergamo [Ospedale, ematol]
	231 Torino [S. Giovanni (CTO)]
	295 Hannover [Medical Univ]
	524 Heidelberg [Medizinische Kl]
	597 Brno [Univ H]
	926 Montpellier [University]
	209 Leuven [Univ H]
	252 Creteil [H Mondor Hematol]
	212 Stockholm [Univ H]
	656 Prague [Ist Hematology]
	152 Augsburg [Zentral Kl]
	556 Budapest [National Med Ctr]
	208 Zürich [208]
	634 Aarhus [Univ, Hematol]
	645 Marburg [Philipps Univ]
	672 Strasbourg [H Hautepierre]
	941 Rouen [Becquerel]
	225 Turku [University]
	246 Rotterdam [Erasmus MC]
	273 Clermont-Ferrand [Jean Perrin]
	386 Bristol [Royal H Sick Chil]
	717 Nottingham [City H]
	813 Milano [S Raffaele]
	224 London [UCL]
	369 Beirut [American Univ]
	726 Liege [University]
	807 Berlin [Charité Univ]
	253 Nantes [Hotel Dieu]
	397 Riyadh [King Faisal]
	729 Hradec_Králové [Charles U H, Hem]
	808 Dresden [Universitaets Kl]
	203 Leiden [Univ H]
	214 Barcelona [H Clinic]
	650 Angers [CHRU]
	665 Clamart [H Percy]
	819 Madrid [H G Marañón]
	996 Antwerp_Edegem [UZA]
	223 Tuebingen [Univ]
	227 Vienna [Medizinische Univ]
	251 Caen [Hopital, Hematol]
	294 Milano [Osp Niguarda]
	311 Wiesbaden [Kl Diagnostik]
	345 Haifa [Rambam MCH]
	387 Birmingham [Queen Elizabeth]
	606 Cuneo [S Croce e Carle]
	744 Gent [Univ H]
	769 Sevilla [Virgen del Rocio]
	792 Catania [Osp Ferrarotto]
	134 Bonn [Uni]
	242 Santander [Valdecilla]
	266 Uppsala [Univ H]
	282 Valencia [H Clinico]
	303 Cardiff [Univ Wales]
	390 Duesseldorf [H Heine U]
	513 Munich [Kl Grosshadern]
	659 Brest [C.H.R.U Brest]
	661 Rennes [H Sud/Pontchaillou]
	727 Salamanca [H Clinico]
	785 Homburg [Univ Saarland]
	788 Ancona [Umberto I]
	119 Ascoli_Piceno [Osp Mazzoni]
	240 Bologna [S Orsola-Malpighi]
	264 Poitiers [H La Miletrie]
	302 Zagreb [Univ H Rebro]
	307 Rome [Univ S Cuore]
	543 Modena [Policlinico]
	544 Monza [Osp S Gerardo]
	552 Goettingen [Univ Kl]
	613 Barcelona [H Trias i Pujol]
	644 Vilnius [Santariskiy Kl]
	646 Roeselare [AZ Delta]
	693 Warsaw [Inst Haematology]
	705 Udine [Univ H]
	735 Murcia [H M Meseguer]
	190 Frankfurt (Oder) [Clin Internal Med]
	237 Nijmegen [St Radboud]
	262 Paris [Pitie-Salpetriere]
	272 Tours [H Bretonneau]
	283 Lund [Univ H]
	290 Karlsruhe [Klinikum]
	392 Palermo [Osp V Cervello]
	518 Berlin [HELIOS Kl]
	561 Thessaloniki [Papanicolaou G H]
	780 Manchester [Christie]
	825 Alessandria [SS Ant e Bia]
	206 Copenhagen [Rigshospitalet]
	232 Rome [Emat, La Sapienza]
	256 Kiel [UKSH]
	260 Barcelona [SCreu i S Pau]
	338 Halle [Univ Martin-Luther]
	348 Aachen [RWTH]
	389 Leipzig [Univ, Haemat/Oncol]
	625 Nuernberg [Klinikum]
	660 Reggio_Emilia [S Maria Nuova]
	759 Barcelona [H Univ Bellvitge]
	809 Erlangen [University]
	161 Tel_Aviv [Sourasky]
	163 Piacenza [Osp Civile]
	205 London [Hammersmith]
	215 Brussels [Jules Bordet]
	238 Córdoba [Reina Sofia]
	254 Leeds [St James]
	281 Patras [Univ H]
	286 Pavia [S Matteo]
	304 Firenze [Careggi-Meyer]
	359 Magdeburg [vGuericke U]
	361 La_Coruña [Juan Canalejo]
	523 Nice [H de l`ARCHET I]
	539 London [St George`s]
	574 Olomouc [Univ H]
	588 Amsterdam [VU Univ Med Ctr]
	623 Verona [Policlinico]
	704 Southampton [General H]
	731 Umeå [Univ H]
	746 Tartu [Univ H]
	754 Tel-Hashomer [Univ Adults]
	787 Regensburg [University]
	931 Suzhou [First Soochow]
	955 Amiens [H Sud]
	977 Limoges [CHRU]
	104 Chemnitz [Kl Chemnitz]
	141 Brescia [Civili, Adulti]
	142 Mannheim [Univ]
	204 Ulm [Innere Med III]
	217 Genova [S Martino]
	235 Oslo [Rikshospitalet]
	248 Pescara [Osp Civile]
	271 Innsbruck [Univ H]
	321 Siena [Le Scotte]
	428 Gliwice [Sklodowska]
	434 Singapore [Gen H]
	501 Liverpool [Royal Univ H]
	533 Jena [Friedrich-Schiller]
	538 Wroclaw [Ctr Cell Transpl]
	565 Maastricht [Univ H]
	570 Santiago_De_Compostela [H Clin Univ]
	587 Reggio_Calabria [Centro Trapianti]
	594 Linz [Elisabethinen H]
	602 Bremen [Kl Bremen-Mitte]
	630 Brussels [Univ H]
	640 Ljubljana [Univ Med Ctr]
	642 Oviedo [H Covadonga]
	663 Valencia [H Univ La Fe]
	680 Muenster [University]
	722 Palma_De_Mallorca [Son Dureta]
	756 Rome [Tor Vergata]
	763 London [Kings College H]
	778 Sheffield [Royal Hallamshire]
	970 Flensburg [St Franziskus]
	124 Bochum [Knappschafts Kr]
	145 Stuttgart [Robert_Bosch_Kh]
	146 Stuttgart [Diakonissen Kh]
	153 Hamburg [AK St Georg]
	160 Paris [H Necker]
	211 Sao_Paulo [H Sirio-Libanes]
	228 Edinburgh [Western General]
	236 Madrid [Princesa]
	245 Parma [Centro Trapianti]
	257 Dublin [St James]
	258 Jerusalem [Univ Hadassah]
	261 Geneva [261]
	265 Milano [Osp Maggiore]
	268 Belfast [City H]
	276 Newcastle-Upon-Tyne [Freeman H]
	284 Birmingham [Heartlands H]
	289 Goeteborg [Sahlgrenska Univ H]
	305 Torino [Regina Margherita]
	308 Graz [Medical Univ]
	323 Murcia [V Arrixaca]
	329 Porto [H S Joao]
	444 Riyadh [Aziz]
	447 Schwerin [Helios Kl]
	502 Venezia [SS Giovani e Paolo]
	506 Brugge [AZ Sint-Jan]
	529 Pesaro [O Tranpianti]
	534 Cologne [Univ, Medicine]
	558 Munich [Rechts der Isar]
	566 Cambridge [Addenbrookes H]
	577 Pamplona [H de Navarra]
	580 Amman [King Hussein]
	585 Rostock [Kl Inn. Medicine]
	598 San_Sebastian [H Aranzazu]
	610 Bratislava [Univ H]
	677 Katowice [Silesian Med Acad]
	692 Palermo [La Maddalena]
	712 Wuerzburg [Medizinische Kl II]
	725 St._Petersburg [Pavlov Med Univ]
	734 Madrid [La Paz]
	760 Istanbul [Tip Fakueltesi]
	768 London [S Bartholomew`s]
	789 Avellino [S G Moscati]
	794 Perugia [Monteluce]
	823 Plymouth [Derriford H]
	868 Lecce [Osp Vita Fazzi]
	Appendix: Contributing Centers
